# Supplementary material for: Comparative Impacts of Conventional and Biodegradable Microplastics on Boscalid Behavior and Toxicity in Soil–Earthworm System
Source: Molecules. 2026 Jun 29;31(13):2268. doi: 10.3390/molecules31132268 (PMC13363563; doi:10.3390/molecules31132268)
Supplement: Supplementary file 1 [file molecules-31-02268-s001.zip]

Archive with 1 entries (1 files):
- molecules-4342092-supplementary.pdf
